# Supplementary material for: Characterization of HSP70 family in watermelon (Citrullus lanatus): identification, structure, evolution, and potential function in response to ABA, cold and drought stress
Source: Front Genet. 2023 May 31;14:1201535. doi: 10.3389/fgene.2023.1201535 (PMC10265491; doi:10.3389/fgene.2023.1201535)
Supplement: Supplementary file 1 [file Table1.XLSX]

## Sheet: Table S1
Table S1. The HSP70 family genes from different species.
Arabidopsis thaliana (18)	Solanum lycopersicum (19)	Solanum tuberosum (21)	Cucumis sativus (13)	Vitis vinifera (15)	Zea mays (28)	Oryza sativa (31)
AT5G02500.1	Solyc07g005820	PGSC0003DMT400001058	Cucsa.359000.1	GSVIVT01006769001	GRMZM2G158093_T01	Os02g02410.1
AT5G02490.1	Solyc06g076020	PGSC0003DMT400001182	Cucsa.358710.1	GSVIVT01016567001	GRMZM2G079668_T02	Os05g35400.1
AT3G09440.1	Solyc11g066060	PGSC0003DMT400041135	Cucsa.066080.1	GSVIVT01026014001	GRMZM2G310431_T01	Os02g48110.1
AT3G12580.1	Solyc10g086410	PGSC0003DMT400050462	Cucsa.058510.1	GSVIVT01008331001	GRMZM2G361605_T02	Os03g16880.1
AT1G16030.1	Solyc09g010630	PGSC0003DMT400073713	Cucsa.053520.1	GSVIVT01024994001	GRMZM2G111475_T01	Os03g50250.1
AT4G24280.1	Solyc04g011440	PGSC0003DMT400047710	Cucsa.331940.1	GSVIVT01024987001	GRMZM2G366532_T02	Os03g16920.1
AT5G49910.1	Solyc11g066100	PGSC0003DMT400049441	Cucsa.079370.1	GSVIVT01019607001	GRMZM2G471196_T01	Os08g09770.1
AT2G32120.1	Solyc11g020040	PGSC0003DMT400077358	Cucsa.266110.1	GSVIVT01026352001	GRMZM2G114793_T01	Os11g08445.1
AT4G37910.1	Solyc01g103450	PGSC0003DMT400064031	Cucsa.303940.1	GSVIVT01035736001	GRMZM2G428391_T01	Os06g10990.1
AT5G09590.1	Solyc01g106210	PGSC0003DMT400063543	Cucsa.178940.1	GSVIVT01038380001	GRMZM2G056766_T01	Os11g47760.1
AT5G28540.1	Solyc01g106260	PGSC0003DMT400071337	Cucsa.254260.1	GSVIVT01038517001	GRMZM2G001500_T02	Os11g08440.1
AT5G42020.1	Solyc01g099660	PGSC0003DMT400080580	Cucsa.010680.1	GSVIVT01017110001	GRMZM2G161035_T01	Os01g49430.1
AT1G09080.1	Solyc08g082820	PGSC0003DMT400029104	Cucsa.010600.1	GSVIVT01038580001	GRMZM2G023232_T01	Os01g08560.2
AT1G79930.1	Solyc06g052050	PGSC0003DMT400031937		GSVIVT01031125001	GRMZM2G063676_T01	Os03g11910.1
AT1G79920.1	Solyc09g075950	PGSC0003DMT400080588		GSVIVT01017960001	GRMZM2G020040_T01	Os02g53420.1
AT1G11660.1	Solyc12g043120	PGSC0003DMT400023039			GRMZM2G415007_T01	Os05g38530.1
AT4G16660.1	Solyc12g043110	PGSC0003DMT400036856			GRMZM2G340251_T02	Os05g08840.1
AT1G56410.1	Solyc02g080470	PGSC0003DMT400008101			GRMZM2G365374_T01	Os01g62290.1
	Solyc07g043560	PGSC0003DMT400027703			GRMZM2G024718_T01	Os05g30480.1
		PGSC0003DMT400078163			GRMZM5G802801_T01	Os01g33360.1
		PGSC0003DMT400022442			GRMZM2G106429_T01	Os06g46600.1
					GRMZM2G056039_T01	Os12g05760.1
					GRMZM2G145275_T01	Os11g08460.1
					GRMZM2G066902_T01	Os12g14070.1
					GRMZM2G153815_T01	Os11g08470.1
					AC211651.4_FGT001	Os03g02260.1
					AC199439.4_FGT005	Os03g16860.1
					AC209784.3_FGT007	Os03g60620.1
						Os05g23740.1
						Os05g51360.1
						Os09g31486.1

## Sheet: Table S2
Table S2. The FPKM values for ClHSP70 genes.
Gene	Cold stress		Drought stress
	L-CK	L-Cold	M20-CK-4d	M20-Drought-4d	M20-CK-8d	M20-Drought-8d	Y34-CK-4d	Y34-Drought-4d	Y34-CK-8d	Y34-Drought-8d
ClHSP70-1	1.03	0.36	1.05	26.45	1.29	20.43	1.94	111.38	2.67	27.62
ClHSP70-2	503.6	593.8	386.57	277.25	222.38	191.94	349.87	203.3	186.67	187.76
ClHSP70-3	10.32	19.2	52.47	226.47	27.85	141.62	46.75	515.5	51.56	229.88
ClHSP70-4	0.42	0.21	2.51	212.22	7.33	294.89	2.19	2011.39	1.81	683.79
ClHSP70-5	91.73	113.47	125.32	126.78	112.54	73.96	119.57	103.52	113.68	102.91
ClHSP70-6	3.17	1.87	9.59	202.43	3.21	60.55	7.71	397.17	3.67	57.07
ClHSP70-7	58.28	47.66	51.98	60.48	31.81	93.58	34.27	58.47	19.87	76.53
ClHSP70-8	52.12	49.78	17.54	41.11	15.56	73.28	19.32	47.28	8	147.49
ClHSP70-9	487.86	619.66	280.1	337.58	182.66	372.36	239.14	305.42	135.12	207.67
ClHSP70-10	3.76	2.58	4.64	6.04	4.66	8.48	4.67	6.62	4.08	11.79
ClHSP70-11	82.41	82.42	60.72	95.66	48.42	81.62	55.57	156.89	41.42	96.59
ClHSP70-12	4.81	4.4	5.02	8.91	4.11	15.76	7.81	15.25	4.66	28.99

## Sheet: Table S3
Table S3. Primer sequences used for qRT-PCR analysis.
Primer name	Sequence (5'→3')
ClHSP70-1-qPCR-171F	GTTCTGGCAATCTTTATCG
ClHSP70-1-qPCR-171R	TGGTTCAGGCATCAATCTA
ClHSP70-2-qPCR-158F	CTACTCTTGCGTTGGTGTCTG
ClHSP70-2-qPCR-158R	CGGTGTTAATCGGGTTCAT
ClHSP70-3-qPCR-100F	TCATCAACGAGCCTACAGC
ClHSP70-3-qPCR-100R	CCTCCACCCAGATCAAAA
ClHSP70-4-qPCR-153F	GGCAAACTATCAAGAACGC
ClHSP70-4-qPCR-153R	TGTCCAGACCATACGCAAT
ClHSP70-5-qPCR-176F	ATCCATCGGTCCAGAGTG
ClHSP70-5-qPCR-176R	TGTTCCCAAATACGCCTC
ClHSP70-6-qPCR-90F	CAACCTTACCCACATCCAA
ClHSP70-6-qPCR-90R	CTCGTTCGCCTTGACATAC
ClHSP70-7-qPCR-144F	AGTGAGCGAGTTCAAGCG
ClHSP70-7-qPCR-144R	GCAGTGATAAATGGCAGGTT
ClHSP70-8-qPCR-120F	GAAGGAAACAGCCGAAGC
ClHSP70-8-qPCR-120R	AGGCCAGCAATAATACCG
ClHSP70-9-qPCR-90F	AAGGTGGGAAGCCAACTAT
ClHSP70-9-qPCR-90R	CAAGCCTGTCTCCGTTTT
ClHSP70-10-qPCR-128F	GAGATCAGAACTCGGGAGG
ClHSP70-10-qPCR-128R	GAATGGTGGTTATCAGAAGAAT
ClHSP70-11-qPCR-103F	TGGCTTTCCTTTAGTTCACG
ClHSP70-11-qPCR-103R	CTCAGCGATGCCTTTCAG
ClHSP70-12-qPCR-199F	CTAATTGGCGAAGAAGCG
ClHSP70-12-qPCR-199R	CAACCGAGTAAACAGTCACAT
ClACT-qPCR-140F	CCATGTATGTTGCCATCCAG
ClACT-qPCR-140R	GGATAGCATGGGGTAGAGCA
ClYLS8-qPCR-83F	AGAACGGCTTGTGGTCATTC
ClYLS8-qPCR-83R	GAGGCCAACACTTCATCCAT

## Sheet: Table S4
Table S4. The information of the predicted binding site of ClHSP70s targeted by miRNA.
Target Acc.	miRNA Acc.	miRNA_start	miRNA_end	Expect	miRNA_aligned_fragment	Alignment	Target_aligned_fragment	Inhibition	Multiplicity
ClHSP70-1	Cla-miR164a	328	348	5	UCGUGCACGGGACGAAGAGGU	:::: : :::.: :::.::.:	AGCAAGAGCCUUCCUUUUCUA	Cleavage	1
	Cla-miR164b	328	348	5	ACGUGCACGGGACGAAGAGGU	::: : :::.: :::.::.:	AGCAAGAGCCUUCCUUUUCUA	Cleavage	1
	Cla-miRN823	671	690	5	UUUGUCAAUGGGAAUAAAUU	::: : ::.:::::::::	AAAAAAUUGCCCUUAUUUUC	Cleavage	1
ClHSP70-2	Cla-miR167f	1138	1159	5	AAUCUAGUACGACCGUCGAACU	:: ::: :::: :: :::::	GCAGUUCAAGCUGCCAUCUUGA	Cleavage	1
ClHSP70-3	Cla-miR2950	971	991	5	AGGUCACACGUUCUCUACCUU	::::: ..::::::: ::	AGAAGUGUUUGAGAGAUGCAA	Cleavage	1
ClHSP70-4	Cla-miR396a	952	972	5	GUCAAGUUCUUUCGACACCUU	::: :: :.:. :::::::.	AAGUGCAUGGAGCCUGUGGAG	Cleavage	2
	Cla-miR396a	1723	1743	5	GUCAAGUUCUUUCGACACCUU	:: :..::::: :::: :::	AAGAUUGAGAAAUCUGUUGAA	Cleavage	2
	Cla-miR396c	205	225	5	UUCAAGUUCUUUCGACACCUU	..::::::.:::::.:	GUUAAUGAGAAAGUUGUGGGA	Cleavage	2
	Cla-miR396c	952	972	5	UUCAAGUUCUUUCGACACCUU	:::: :: :.:. :::::::.	AAGUGCAUGGAGCCUGUGGAG	Cleavage	2
	Cla-miRN828	50	71	5	GGCUGCUGACACACCUUCAAAA	:: :: .:::::: :..::::	CCUACAGCUGUGUCGGGGUUUG	Cleavage	1
ClHSP70-6	Cla-miR396a	121	141	4.5	GUCAAGUUCUUUCGACACCUU	:.:: :.::::.:. ::::.:	CGGUGCGAGAAGGUCGUGGGA	Cleavage	1
	Cla-miR396b	121	141	3	GUCAAGUUCUUUCGGCACCUU	:.:: :.::::.:.:::::.:	CGGUGCGAGAAGGUCGUGGGA	Cleavage	1
	Cla-miR396c	121	141	4.5	UUCAAGUUCUUUCGACACCUU	.:: :.::::.:. ::::.:	CGGUGCGAGAAGGUCGUGGGA	Cleavage	1
ClHSP70-8	Cla-miR172c	1107	1127	5	UACGUCGUAGUAGUUCUAAGG	:..:.: :: ::.::::::	UGGUGGUAGCACCAGGAUUCC	Translation	1
	Cla-miR396b	1043	1062	4.5	GUCAAGUUCUUUCGGCACCUU	:::: ::::::::: :::::	CAGUG-AAGAAAGCCAUGGAA	Cleavage	1
ClHSP70-9	Cla-miR162	408	428	4.5	GACCUACGUCUCCAAAUAGCU	.: :.: ::::::::::.:.	UUCGGUCAAGAGGUUUAUUGG	Cleavage	1
	Cla-miR168a	1575	1595	5	AAGGGCUGGACGUGGUUCGCU	: .:: ::::::::: :.:.	UAUCCCCCCUGCACCACGUGG	Cleavage	1
	Cla-miR396a	205	225	5	GUCAAGUUCUUUCGACACCUU	..::::::.:::::.:	GUUAAUGAGAAAGUUGUGGGA	Cleavage	1
	Cla-miR396c	205	225	5	UUCAAGUUCUUUCGACACCUU	..::::::.:::::.:	GUUAAUGAGAAAGUUGUGGGA	Cleavage	1
	Cla-miR477	1153	1174	5	GUCUUCGGGAACUCCCUCUCUU	: :: .:::::::::: . ::	GAAAACUCCUUGAGGGAUGCAA	Cleavage	1
ClHSP70-10	Cla-miR397	66	86	4	GUAGUUGCGACGUGAGUUACU	.:::.:.:.: ..::::::::	UAUCGAUGUUCUGCUCAAUGA	Translation	1
ClHSP70-11	Cla-miR397	66	86	4	GUAGUUGCGACGUGAGUUACU	.::..:.:.::. ::::::::	UAUUGAUGUUGUUCUCAAUGA	Cleavage	1
ClHSP70-12	Cla-miR172a	2547	2567	4	UACGUCGUAGUAGUUCUAAGA	: :::::::. ::::::::	UUCCAGCAUCGACAAGAUUCC	Translation	1
	Cla-miR172c	2547	2567	3	UACGUCGUAGUAGUUCUAAGG	: :::::::. :::::::::	UUCCAGCAUCGACAAGAUUCC	Translation	1
	Cla-miR172e	2548	2568	3.5	ACGUCGUAGUAGUUCUAAGAG	: :::::::. :::::::: :	UCCAGCAUCGACAAGAUUCCC	Translation	1
	Cla-miR395a	1787	1806	5	CUCAAGGGGGUUUGUGAAGU	.: :.:. ::::.:::::.	AGGAUUCUGCAAAUACUUCG	Cleavage	1
	Cla-miRN811	31	51	4.5	CAAAGGUUCAGCGGCUACGGG	:::.:::::::: ::..:	CCUUCUAAGUCGCCAUUGUUC	Cleavage	1
	Cla-miRN817	211	231	5	CCAGGUUAAAGAUGUUGAUAC	::::::::::::. .: ::	AGUCCAAUUUCUAUCGCGAUC	Cleavage	1

## Sheet: Table S5
Table S5. CDS sequences of ClHSP70 gene family.
Gene ID	Name	CDS sequence
Cla97C05G086420.1	ClHSP70-1	ATGGCTGAACCAATATACACTGTAGCTTCTGATAGTGAAACTACTGGGGAAGAAAAAACAACATCAACTTTTCCGGAAATTGCAGTTGGAATTGATATTGGTACTTCACAATGTAGTATTGCAGTTTGGAATGGATCTCAGGTAGAGCTTCTTAAGAACACTAGAAATCAGAAAATTATGAGATCATATGTCACCTTCAAGGATGAGACTCCTTCTGGAGGAGTTAGTAATGAGTTAAGCCATGAGTATGACATGCTCTCTGGTGCTGCAATTTTCAATATGAAACGCTTGATTGGAAGAGTTGACACTGACCCAGTTGTTCATGCAAGCAAGAGCCTTCCTTTTCTAGTGCAAACTTTGGACATTGGTGTTCGCCCATTTGTTGCAGCTTTGGTAAAT…
Cla97C04G075000.1	ClHSP70-2	ATGGCCGGCAAGGGAGAAGGTCCGGCTATCGGAATCGATCTCGGAACTACCTACTCTTGCGTTGGTGTCTGGCAACACGATCGTGTTGAGATCATCGCCAATGACCAGGGTAACAGGACTACCCCTTCCTATGTTGCCTTCACCGACACTGAGCGTTTGATCGGTGACGCCGCTAAGAACCAGGTTGCCATGAACCCGATTAACACCGTCTTTGACGCAAAGAGGTTGATCGGTAGAAGATTCAGCGACTCTTCAGTCCAAAGTGACATCAAGTTGTGGCCATTCAAGGTGATCCCTGGGCCTGGTGACAAGCCCATGATTGTTGTCAGCTACAAGGGTGAAGAGAAGCAATTCGCTGCTGAAGAAATCTCTTCCATGGTTCTTATTAAGATGCGTGAA…
Cla97C09G181360.1	ClHSP70-3	ATGGCGGGAAAGGGAGAGGGTCCGGCCATCGGTATCGATCTCGGTACCACTTACTCTTGTGTTGGAGTTTGGCAGCATGATCGTGTTGAGATTATTGCCAATGATCAAGGAAATCGAACGACGCCGTCGTATGTTGCTTTCACTGATACCGAACGACTCATCGGCGACGCTGCCAAGAACCAAGTCGCTATGAATCCTCTCAACACCGTCTTCGATGCGAAGCGGTTGATTGGAAGGAGATTCTCCGATCCCTCGGTCCAGAGCGACATGAAATTGTGGCCATTCAAGGTCATTGCCGGTCCGGGGGACAAACCTATGATTGTCGTCAATTACAAAGGCGAAGAGAAGCAATTCGCCGCTGAAGAAATCTCATCCATGGTCCTTACGAAAATGCGTGAG…
Cla97C11G217390.1	ClHSP70-4	ATGGCGGCCAAAACTGAAGGCAAAGCCATTGGCATCGACCTTGGCACCACCTACAGCTGTGTCGGGGTTTGGCTCAACGATCGTGTTGAAATTATCCCCAATGATCAAGGTAACCGAACCACTCCTTCTTATGTAGCTTTCACCGACACTGAGCGTTTGATCGGCGATGCGGCTAAGAATCAGGTCGCTATGAATCCTCAGAATACCGTTTTCGACGCCAAGCGGTTGATCGGCCGACGACTCTCTGATCCCTCTGTTCAGAGCGATATGAAGCTTTGGCCATTCAAAGTGGTGGCTGGACCTGGAGACAAGCCGATGATTATTGTTAATTACAAAGGTGAAGAGAAGCAGTTTGCTCCGGAGGAGATCTCTTCTATGGTTTTGACTAAGATGAAAGAA…
Cla97C09G181410.1	ClHSP70-5	ATGGCCGGTAAAGGAGAAGGTCCGGCAATTGGAATCGATCTTGGAACCACCTACTCTTGCGTCGGTGTGTGGCAGCATGATCGAGTTGAGATCATAGCCAACGACCAGGGCAACAGGACCACGCCGTCGTATGTTGCTTTCACCGACACTGAACGCTTGATCGGTGATGCGGCCAAGAATCAGGTCGCCATGAACCCTATTAACACCGTTTTTGATGCTAAGCGTTTAATTGGCCGAAGATTTAGCGATCCATCGGTCCAGAGTGATATCAAGCTCTGGCCATTTAAAGTTATTGCCGGCCCTAGTGACAAACCCATGATTGTTGTAAACTATAAGGGTGAAGAGAAGCAGTTTTCGGCTGAAGAAATCTCTTCTATGGTGCTCATAAAGATGAAGGAG…
Cla97C09G172860.1	ClHSP70-6	ATGGCCTTCAGTTCTACAGTAGCATCGCAGCTCCATGTTTTCCGAACCTCCAATCTCCGATTCCCGGACTCCAACAAATCCTGGAGTCGGAGACGGCGAAGCACAGCGGTCTCCGTAATCCGGTGCGAGAAGGTCGTGGGAATCGACCTAGGAACGACGAACTCAGCGGTGGCGGCAATGGAGGGAGGGCAGCCGACGATCGTGACGAACGCGGAGGGACAGAGGACGACGCCGTCGGTGGTAGCGTACACGAGGAACGGCGATCGGCTTGTTGGTCAGTTGGCGAAGCGGCAGGCGGTGGTTAATCCGGAGAACACTTTCTTCTCCGTGAAGAGGTTCATTGGAAGGAAAATGGCGGAGGTGGACGAAGAGGCAAAGCAAGTGTCTTACAAGGTTATC…
Cla97C10G192810.1	ClHSP70-7	ATGGCCACCGGCGTGCTGCTCCGTTCTCTTCGACGTCGCGATTTAGCCTCCTCCTCCCTTTCAGCTTACCGATCCTTAACAAGTAATGCCAAGCTGTCGTGGGGAAACTCCCACCTTAGCCAATCATGGGCAAGTTTGTCGAGGCCGTTCAGTTCAAAGCCTGCTGGGAATGATGTAATTGGTATTGACTTGGGTACCACCAATTCTTGTGTTGCTGTCATGGATGGGAAGAATCCAAAAGTTATTGAAAACTCAGAAGGTGCCAGGACCACACCGTCGGTGGTTGCTTTCAATCAGAAAGGTGAACTCCTTGTAGGAACACCAGCAAAGAGACAGGCAGTGACAAATCCAACAAATACGGTGTTTGGAACCAAACGTCTGATTGGTAGACGCTTTGAT…
Cla97C01G001870.1	ClHSP70-8	ATGGCTGGCTCCTGGAGAGCTCGAGGATCTCTGATCGTTCTAGCAATTGTTTTCTTTGGAGGACTGTTCGCAATTTCCATTGCGAAAGAGGAAGCAACAAAATTGGGGACTGTCATTGGGATAGATTTGGGAACAACTTATTCTTGTGTTGGAGTCTACAAGAACGGACATGTAGAAATTATAGCGAATGATCAAGGGAACCGTATCACCCCTTCTTGGGTCGCTTTCACTGATAGTGAGAGATTGATCGGTGAGGCTGCGAAGAATCAAGCAGCTGTCAACCCTGAAAGGACAATCTTTGATGTCAAGAGACTTATCGGTAGAAAGTTTGATGACAAAGAGGTTCAGAAAGACATGAAGCTTGTTCCTTACAAGATTGTGAATAAGGACGGAAAGCCT…
Cla97C06G119280.1	ClHSP70-9	ATGGCTTCCTCCACCGCTCAGATCCATGGCCTCGGAGCTCCGTCCTTTGCTGCGGCCTCCATGAGGAAATCTAACCACGTCTCTTCACGCACTGTGTTCTTCGGCCAGAAACTCGGCAATTCTTCTGCTTTTCCTACCGCCACATTTTTGAAGTTGAGGAGCAATATTAGCCGTAGAAATTCCAGTGTCAGGCCATTGAGGATTGTTAATGAGAAAGTTGTGGGAATTGATCTTGGAACTACTAACTCCGCAGTTGCGGCCATGGAAGGTGGGAAGCCAACTATTGTAACCAACGCCGAAGGCCAGAGAACGACGCCATCGGTGGTGGCTTACACAAAAAACGGAGACAGGCTTGTGGGTCAAATTGCGAAGCGACAGGCAGTTGTAAATCCCGAGAAT…
Cla97C05G095550.1	ClHSP70-10	ATGAGCGTAGTAGGTTTTGATATTGGAAATGAGAATTGTGTTATTGCTGTGTCAAGGCAACGTGGTATCGATGTTCTGCTCAATGAGGAATCACAACGAGAGACCCCTGCAGTGATATGCTTTGGGGAAAAGCAGCGGTTTTTGGGTTCTGCGGGTGCTGCTTCTGCAACAATGAACCCAAGATCCACTATATCTCAGGTAAAGAGATTGATTGGACGTAACTTCAGTGAGCCAGATGTTCAAAAGGATCTCAATATGCTTCCTTTCAAAACATCTGAAGCCCTTGATGGCAGCATTTTGGTTCATGTGAAATACTTGGGGGAGACTCATACATTTACTCCAGTTCAGATCATGGCAATGCTCCTTGCACATTTGAGAGATGTAGCTGAGAAAAATTTG…
Cla97C09G164300.1	ClHSP70-11	ATGAGCGTTGTTGGTTTTGATTTTGGTAACGAGAGCTGCATTGTAGCTGTTGCAAGGCAGCGGGGTATTGATGTTGTTCTCAATGATGAATCCAAGCGAGAAACTCCAGCTATTGTCAGCTTTGGTGACAAGCAGCGCTTTATTGGGACAGCTGGCGCAGCGTCAATTATGATGAACATCAAGAATTCAATCTCTCAGATTAAGAGATTGATTGGGCGGAAATTCTCTGATCCTGGATTGCAGAAGGATCTTCAGTCATTGCCATTTTCTGTAACCGAGGGGCCTGATGGCTTTCCTTTAGTTCACGTGCGTTACCTAGGTGAAGTAAAAACATTTACACCAACCCAGGTGTTGGGGATGCTATTTTCGAATCTGAAAGGCATCGCTGAGACTAATCTC…
Cla97C11G222680.1	ClHSP70-12	ATGCGATCCATGTTTTGCTGGTTTCCTTCTCCTTCTAAGTCGCCATTGTTCCTAGCTGAAGAGTTGAGAATGGCGTCGATCTTAATGAAGTTCGGGTTATTGTTATTTGTTTTTTCTCTAATTTTCTATCCGTCGGATTCTGCGGTTTCGAGCATAGATCTGGGGTCTGAATCGATTAAAGTTGCTGTCGTGAATTTGAAACCTGGACAGAGTCCAATTTCTATCGCGATCAATGAAATGTCGAAACGTAAATCGCCGGCCTTGGTGTCATTTCAATCGGGAACTCGTCTAATTGGCGAAGAAGCGGCTGGTCTCGTTGCGCGGTATCCTAATAAGGTGTTTTCCCAAATCAGGGACATGATTGGGAAGCCCTATAACTATACTAAAAGTTTGACAGAC…

## Sheet: Table S6
Table S6. Motif sequences of ClHSP70s identified by MEME tools.
Motif	Length (AA)	Sequence
Motif-1	50	VKNAVVTVPAYFNDSQRQATKDAGVIAGLNVLRIINEPTAAAJAYGJDKK
Motif-2	50	PLSLGLETAGGVMTVLIPRNTTIPTKKEQVFSTYSDNQPGVLIQVYEGER
Motif-3	50	TRARFEELNSDLFEKCMEPVEKCLRDAKLDKSDIHEVVLVGGSTRIPKVQ
Motif-4	50	LGKFELSGIPPAPRGVPQIEVCFDIDANGILNVSAEDKTTGKKNKITITN
Motif-5	41	GGGTFDVSLLTIEEGIFEVKATAGDTHLGGEDFDNRLVNHF
Motif-6	41	VIGIDLGTTYSCVAVWQGDRVEIIANDZGNRTTPSYVAFTD
Motif-7	31	RLIGDAAKNQVAMNPENTVFDVKRLIGRRFS
Motif-8	50	FKRKNGIDISKBPRALRRLRTACERAKRTLSSTTQTTIEIESLYEGIDFY
Motif-9	49	KGRLSKEEIEKMVKEAEKYAKEDKEHKKKIEAKNALENYVYNMRNTLKD
Motif-10	29	FNGKEPCKSINPDEAVAYGAAVQAAILSG

## Sheet: Table S7
Table S7. The cis-elements in the promoters of ClHSP70 genes.
Gene	Cis-elements
ClHSP70-1	defense and stress responsiveness
	salicylic acid responsiveness
	abscisic acid responsiveness
	abscisic acid responsiveness
	abscisic acid responsiveness
	abscisic acid responsiveness
	low-temperature responsiveness
	anaerobic induction
	anaerobic induction
	anaerobic induction
	MeJA-responsiveness
	drought-inducibility
ClHSP70-2	defense and stress responsiveness
	defense and stress responsiveness
	salicylic acid responsiveness
	abscisic acid responsiveness
	flavonoid biosynthetic genes regulation
	MeJA-responsiveness
	auxin responsiveness
ClHSP70-3	anaerobic induction
	anaerobic induction
	anaerobic induction
	anaerobic induction
	abscisic acid responsiveness
	MeJA-responsiveness
	MeJA-responsiveness
	MeJA-responsiveness
	MeJA-responsiveness
ClHSP70-4	abscisic acid responsiveness
	defense and stress responsiveness
	salicylic acid responsiveness
	auxin responsiveness
	anaerobic induction
	anaerobic induction
	endosperm expression
	drought-inducibility
ClHSP70-5	MeJA-responsiveness
	gibberellin-responsiveness
	defense and stress responsiveness
	defense and stress responsiveness
	defense and stress responsiveness
	salicylic acid responsiveness
	salicylic acid responsiveness
ClHSP70-6	drought-inducibility
	gibberellin-responsiveness
	gibberellin-responsiveness
	gibberellin-responsiveness
	meristem expression
	anaerobic induction
	gibberellin-responsiveness
	auxin responsiveness
	auxin responsiveness
	wound-responsive element
	defense and stress responsiveness
	abscisic acid responsiveness
	abscisic acid responsiveness
	abscisic acid responsiveness
ClHSP70-7	MeJA-responsiveness
	gibberellin-responsiveness
	flavonoid biosynthetic genes regulation
	drought-inducibility
	auxin responsiveness
	low-temperature responsiveness
	zein metabolism regulation
	defense and stress responsiveness
	salicylic acid responsiveness
	salicylic acid responsiveness
	anaerobic induction
	anaerobic induction
ClHSP70-8	anaerobic induction
	anaerobic induction
	anaerobic induction
	endosperm expression
	abscisic acid responsiveness
	abscisic acid responsiveness
	abscisic acid responsiveness
	abscisic acid responsiveness
	abscisic acid responsiveness
	abscisic acid responsiveness
	zein metabolism regulation
	zein metabolism regulation
	gibberellin-responsiveness
	MeJA-responsiveness
	gibberellin-responsiveness
ClHSP70-9	MeJA-responsiveness
	MeJA-responsiveness
	MeJA-responsiveness
	MeJA-responsiveness
	meristem expression
	gibberellin-responsiveness
	drought-inducibility
	zein metabolism regulation
	zein metabolism regulation
	abscisic acid responsiveness
	abscisic acid responsiveness
	abscisic acid responsiveness
	anaerobic induction
ClHSP70-10	anaerobic induction
	endosperm expression
	abscisic acid responsiveness
	drought-inducibility
	drought-inducibility
	meristem expression
ClHSP70-11	low-temperature responsiveness
	circadian control
ClHSP70-12	anaerobic induction
	anaerobic induction
	salicylic acid responsiveness
	abscisic acid responsiveness
	abscisic acid responsiveness
	abscisic acid responsiveness
	abscisic acid responsiveness
	gibberellin-responsiveness
	drought-inducibility
	MeJA-responsiveness
	MeJA-responsiveness
	flavonoid biosynthetic genes regulation
	zein metabolism regulation
	low-temperature responsiveness
	gibberellin-responsiveness
	meristem expression

## Sheet: Table S8
Table S8. Number of SSRs in watermelon ClHSP70 genes.
Gene name	No. of SSRs in promoter	No. of SSRs in gene	No. of SSRs in downstream sequence	Total No. of SSRs
ClHSP70-1	1	0	3	4
ClHSP70-2	3	0	3	6
ClHSP70-3	1	1	1	3
ClHSP70-4	1	0	2	3
ClHSP70-5	4	0	1	5
ClHSP70-6	4	4	6	14
ClHSP70-7	3	0	2	5
ClHSP70-8	1	1	0	2
ClHSP70-9	0	0	1	1
ClHSP70-10	2	2	4	8
ClHSP70-11	0	2	0	2
ClHSP70-12	3	9	1	13

## Sheet: Table S9
Table S9. The relationship between the frequency of different SSR types and the number of repeat motifs in ClHSP70s.
Number of repetitions	Dinucleotide	Trinucleotide	Tetranucleotide	Total	Percentage (%)
5	0	3	1	4	26.67
6	1	0	0	1	6.67
7	1	1	0	2	13.33
8	3	0	0	3	20
9	0	1	0	1	6.67
10	2	1	0	3	20
＞10	1	0	0	1	6.67
Total	8	6	1	15
Percentage (%)	53.33	40	6.67
